# Supplementary material for: Morbimortality Associated with Liver Cirrhosis in Peru: An Ecological Analysis for the Period of 2004–2016
Source: Int J Environ Res Public Health. 2022 Jul 25;19(15):9036. doi: 10.3390/ijerph19159036 (PMC9332628; doi:10.3390/ijerph19159036)
Supplement: Supplementary file 1 [file ijerph-19-09036-s001.zip]

Archive with 1 entries (1 files):
- ijerph-1741825-supplementary.pdf
